# Supplementary material for: What Are the Best Parents for Hybrid Progeny? An Investigation into the Human Pathogenic Fungus Cryptococcus
Source: J Fungi (Basel). 2021 Apr 15;7(4):299. doi: 10.3390/jof7040299 (PMC8071107; doi:10.3390/jof7040299)
Supplement: Supplementary file 1 [file jof-07-00299-s001.zip]

Archive with 9 entries (6 files):
- Supplementary file/
- Supplementary file/.DS_Store
- __MACOSX/
- __MACOSX/Supplementary file/
- __MACOSX/Supplementary file/._.DS_Store
- Supplementary file/Supplementary figures.docx
- __MACOSX/Supplementary file/._Supplementary figures.docx
- Supplementary file/supplementary tables.xlsx
- __MACOSX/Supplementary file/._supplementary tables.xlsx
