# Supplementary material for: What Are the Best Parents for Hybrid Progeny? An Investigation into the Human Pathogenic Fungus Cryptococcus
Source: J Fungi (Basel). 2021 Apr 15;7(4):299. doi: 10.3390/jof7040299 (PMC8071107; doi:10.3390/jof7040299)
Supplement: Supplementary file 1 [file jof-07-00299-s001.zip › Supplementary file/supplementary tables.xlsx]

## Sheet: Table S1
Table S1. Information on genotyping and mitochondrial inheritance.
Progeny ID	Nuclear genotype			Mitochondrial inheritance	Nucler loci														Mitochondrial loci
	Heterozygous loci (%)	Homologous MATa (%)	Homologous MATα(%)		CAP59	CGNA	ERG11	CNB00360	CNK01700	CNL06810	CGND	MAT locus	CNE00250	URA5	CNI01350	CNM00180	CGNM2	CNH02750	ND2	ND4
YMA79	NA	NA	NA	NA	NA	NA	NA	NA	NA	NA	NA	3	NA	NA	NA	NA	NA	NA	NA	NA
YMA80	NA	NA	NA	NA	NA	NA	NA	NA	NA	NA	NA	3	NA	NA	NA	NA	NA	NA	NA	NA
YMD81	NA	NA	NA	NA	NA	NA	NA	NA	NA	NA	NA	3	NA	NA	NA	NA	NA	NA	NA	NA
YMA62	NA	NA	NA	NA	NA	NA	NA	NA	NA	NA	NA	3	NA	NA	NA	NA	NA	NA	NA	NA
YMA63	NA	NA	NA	NA	NA	NA	NA	NA	NA	NA	NA	3	NA	NA	NA	NA	NA	NA	NA	NA
YMA64	NA	NA	NA	NA	NA	NA	NA	NA	NA	NA	NA	3	NA	NA	NA	NA	NA	NA	NA	NA
YMA65	NA	NA	NA	NA	NA	NA	NA	NA	NA	NA	NA	3	NA	NA	NA	NA	NA	NA	NA	NA
YMA66	NA	NA	NA	NA	NA	NA	NA	NA	NA	NA	NA	3	NA	NA	NA	NA	NA	NA	NA	NA
YMA68	NA	NA	NA	NA	NA	NA	NA	NA	NA	NA	NA	3	NA	NA	NA	NA	NA	NA	NA	NA
YMA73	NA	NA	NA	NA	NA	NA	NA	NA	NA	NA	NA	3	NA	NA	NA	NA	NA	NA	NA	NA
YMA74	NA	NA	NA	NA	NA	NA	NA	NA	NA	NA	NA	3	NA	NA	NA	NA	NA	NA	NA	NA
YMA138	NA	NA	NA	NA	NA	NA	NA	NA	NA	NA	NA	3	NA	NA	NA	NA	NA	NA	NA	NA
YMA102	NA	NA	NA	NA	NA	NA	NA	NA	NA	NA	NA	3	NA	NA	NA	NA	NA	NA	NA	NA
YMA125	NA	NA	NA	NA	NA	NA	NA	NA	NA	NA	NA	3	NA	NA	NA	NA	NA	NA	NA	NA
YMA136	NA	NA	NA	NA	NA	NA	NA	NA	NA	NA	NA	3	NA	NA	NA	NA	NA	NA	NA	NA
YMA77	NA	NA	NA	NA	NA	NA	NA	NA	NA	NA	NA	3	NA	NA	NA	NA	NA	NA	NA	NA
YMA78	NA	NA	NA	NA	NA	NA	NA	NA	NA	NA	NA	3	NA	NA	NA	NA	NA	NA	NA	NA
YMA105	NA	NA	NA	NA	NA	NA	NA	NA	NA	NA	NA	3	NA	NA	NA	NA	NA	NA	NA	NA
YMD53	71.4286	21.4286	7.14286	MATa	1	1	3	2	3	3	3	3	3	1	3	3	3	3	1	1
YMD90	78.5714	7.14286	14.2857	MATa	1	3	3	2	3	3	2	3	3	3	3	3	3	3	1	1
YMD96	78.5714	7.14286	14.2857	MATa	1	3	3	2	3	3	3	3	3	3	2	3	3	3	1	1
YMD69	92.8571	7.14286	0	MATα	1	3	3	3	3	3	3	3	3	3	3	3	3	3	2	2
YMA71	92.8571	7.14286	0	MATα	1	3	3	3	3	3	3	3	3	3	3	3	3	3	2	2
YMD72	92.8571	7.14286	0	MATα	1	3	3	3	3	3	3	3	3	3	3	3	3	3	2	2
YMD85	78.5714	7.14286	14.2857	MATα	1	3	3	2	3	2	3	3	3	3	3	3	3	3	2	2
YMD86	71.4286	21.4286	7.14286	MATα	1	2	3	1	3	3	3	3	3	3	3	3	3	1	2	2
YMD36	64.2857	35.7143	0	MATa	1	1	3	3	3	3	3	3	3	1	1	3	1	3	1	1
YMD111	57.1429	28.5714	14.2857	MATα	1	3	3	3	1	3	3	3	2	1	3	1	3	2	2	2
YMD132	78.5714	0	21.4286	MATa	2	3	3	3	3	3	3	3	2	2	3	3	3	3	1	1
YMD135	78.5714	0	21.4286	MATa	2	3	3	3	3	3	3	3	2	2	3	3	3	3	1	1
YMD150	71.4286	14.2857	14.2857	MATa	2	3	3	3	3	3	1	3	1	2	3	3	3	3	1	1
YMD112	85.7143	7.14286	7.14286	MATa	2	3	3	3	3	3	3	3	3	3	3	1	3	3	1	1
YMD113	85.7143	7.14286	7.14286	MATa	2	3	3	3	3	3	3	3	3	3	3	1	3	3	1	1
YMD114	85.7143	7.14286	7.14286	MATa	2	3	3	3	3	3	3	3	3	3	3	1	3	3	1	1
YMD29	85.7143	7.14286	7.14286	MATa	2	3	3	3	3	3	3	3	3	3	3	1	3	3	1	1
YMT33	85.7143	7.14286	7.14286	MATa	2	3	3	3	3	3	3	3	3	3	3	1	3	3	1	1
YMD1	85.7143	0	14.2857	MATa	2	3	3	3	3	3	3	3	3	3	3	2	3	3	1	1
YMD5	85.7143	0	14.2857	MATa	2	3	3	3	3	3	3	3	3	3	3	2	3	3	1	1
YMD10	85.7143	0	14.2857	MATa	2	3	3	3	3	3	3	3	3	3	3	2	3	3	1	1
YMA162	85.7143	7.14286	7.14286	Recombinant	2	3	3	3	3	3	3	3	3	3	3	1	3	3	2	1
YMD164	78.5714	7.14286	7.14286	Recombinant	2	3	3	0	3	3	3	3	3	3	3	1	3	3	2	1
YMD165	85.7143	7.14286	7.14286	Recombinant	2	3	3	3	3	3	3	3	3	3	3	1	3	3	2	1
YMD34	85.7143	7.14286	7.14286	Recombinant	2	3	3	3	3	3	3	3	3	3	3	1	3	3	2	1
YMD83	78.5714	14.2857	7.14286	Recombinant	2	3	3	3	1	3	3	3	3	3	3	1	3	3	2	1
YMT98	85.7143	7.14286	7.14286	MATα	2	3	3	3	3	3	3	3	3	3	3	1	3	3	2	2
YMD87	92.8571	0	7.14286	Recombinant	2	3	3	3	3	3	3	3	3	3	3	3	3	3	2	1
YMD88	92.8571	0	7.14286	MATa	2	3	3	3	3	3	3	3	3	3	3	3	3	3	1	1
YMD89	92.8571	0	7.14286	Recombinant	2	3	3	3	3	3	3	3	3	3	3	3	3	3	2	1
YMD16	85.7143	14.2857	0	Recombinant	1	3	3	3	3	3	3	3	3	1	3	3	3	3	2	1
YMD17	85.7143	14.2857	0	MATa	1	3	3	3	3	3	3	3	3	1	3	3	3	3	1	1
YMD11	92.8571	7.14286	0	Recombinant	1	3	3	3	3	3	3	3	3	3	3	3	3	3	2	1
YMD12	71.4286	14.2857	7.14286	Recombinant	1	3	3	0	2	3	3	3	3	1	3	3	3	3	2	1
YMD25	92.8571	0	7.14286	MATa	2	3	3	3	3	3	3	3	3	3	3	3	3	3	1	1
YMD26	92.8571	0	7.14286	MATa	2	3	3	3	3	3	3	3	3	3	3	3	3	3	1	1
YMD27	85.7143	0	14.2857	MATa	2	3	3	3	3	3	3	3	3	3	3	2	3	3	1	1

## Sheet: Table S2
Table S2. Coefficient of variation (CV) in growth and melanin under various environmental conditions.
Cross	Sample	CVs									CVi
		Growth		Melanin							Growth	Melanin
		At 30℃	At 37℃	Non-stress	Low oxidative stress	Intermediate oxidative stress	High oxidative stress	Low nitrosative stress	Intermediate nitrosative stress	High nitrosative stress
B4546xB4544	B4546	0.649989	0.0168591	0.400449	0.0418985	0.195883	0.474852	0.220161	0.196425	NA	0.221841	0.22101
	B4544										0.487539	0.490647
	YMA79	0.0781034	0.0726552	0.30618	0.0668171	0.0653022	0.420101	0.146001	0.156803	NA	0.275594	0.494476
	YMA80										0.273246	0.457369
	YMD81										0.290637	0.2168
JF109xB4544	JF109	0.095072	0.0138549	0.425275	0.111907	0.211586	0.535144	0.237307	0.181417	NA	0.422985	0.213924
	B4544										0.487539	0.490647
	YMA62	0.049209	0.107089	0.0915646	0.00796613	0.0134882	0.41464	0.0133126	0.0220138	NA	0.169439	0.454998
	YMA63										0.238778	0.515188
	YMA64										0.267313	0.602973
ATCC32608xB4544	ATCC32608	0.151008	0.0778354	0.476912	0.435753	0.153677	0.249076	0.282512	0.130213	NA	0.293746	0.215828
	B4544										0.487539	0.490647
	YMA65	0.0385985	0.0760434	0.228393	0.323517	0.00340494	0.0543668	0.0429616	0.0700024	NA	0.235674	0.640618
	YMA66										0.28821	0.355767
	YMA68										0.281948	0.435751
B4546xJF101	B4546	0.489035	0.239067	0.0506955	0.0151231	0.00526636	0.0313644	0.0711797	0.100464	NA	0.221841	0.22101
	JF101										0.0653224	0.208328
	YMA73	0.138425	0.0513341	0.0472055	0.0419722	0.0122157	0.0506147	0.0302027	0.00444529	NA	0.368519	0.161351
	YMA74										0.317142	0.153793
	YMA138										0.201353	0.143229
JF109xJF101	JF109	0.144117	0.236232	0.0684567	0.000857628	0.044379	0.01056	0.083687	0.204131	NA	0.422985	0.213924
	JF101										0.0653224	0.208328
	YMA102	0.245813	0.127919	0.350416	0.073549	0.0234025	0.242249	0.190741	0.159387	NA	0.310564	0.517175
	YMA125										0.289298	0.450605
	YMA136										0.161773	0.191812
ATCC32608xJF101	ATCC32608	0.0880866	0.147839	0.0104335	0.0379621	0.0587764	0.0686946	0.126741	0.0451263	NA	0.293746	0.215828
	JF101										0.0653224	0.208328
	YMA77	0.10791	0.0713341	0.0488454	0.0117869	0.0135266	0.021113	0.0213032	0.027023	NA	0.355346	0.283921
	YMA78										0.168621	0.232083
	YMA105										0.209602	0.278028
B4495xB4544	B4495	0.298454	0.144434	0.19843	0.0432374	0.0325441	0.345225	0.289147	0.266811	NA	0.354391	0.365168
	B4544										0.487539	0.490647
	YMD53	0.0981249	0.0781315	0.157416	0.0928787	0.0501387	0.192136	0.0754455	0.0469573	0.0680093	0.553066	0.45017
	YMD90										0.547487	0.300926
	YMD96										0.533961	0.432612
B4495xJF101	B4495	0.0672324	0.356067	0.015095	0.00683109	0.0434324	0.0128948	0.0708831	0.102699	NA	0.354391	0.365168
	JF101										0.0653224	0.208328
	YMD69	0.0541262	0.0676508	0.0315916	0.0218507	0.0245565	0.0482526	0.0323905	0.122515	0.0137548	0.396599	0.214901
	YMA71										0.404617	0.206777
	YMD72										0.410297	0.219549
B4545xJF101	B4545	0.280326	0.0981986	0.165179	0.0402264	0.0937638	0.0182971	0.0123055	0.114618	NA	0.423515	0.556402
	JF101										0.0653224	0.208328
	YMD85	0.171825	0.089047	0.553781	0.155089	0.244864	0.25126	0.257473	0.00327252	NA	0.518079	0.651283
	YMD86										0.301238	0.155271
WM779xJF109	WM779	0.169565	0.00362882	0.187696	0.0800945	0.0270235	0.111859	0.117018	0.0163671	NA	0.276355	0.311747
	JF109										0.422985	0.213924
	YMD36	NA	NA	NA	NA	NA	NA	NA	NA	NA	0.315765	0.224065
LA55xJF101	LA55	0.0663402	0.260195	0.0181423	0.014373	0.00076268	0.00446172	0.0179729	0.0588182	NA	0.259241	0.226669
	JF101										0.0653224	0.208328
	YMD111	NA	NA	NA	NA	NA	NA	NA	NA	NA	0.374802	0.178449
R265xB4546	R265	0.475028	0.059225	0.147897	0.0492998	0.0266191	0.00173581	0.291514	0.0608123	NA	0.336594	0.398646
	B4546										0.221841	0.22101
	YMD132	0.022131	0.138842	0.0553457	0.00814074	0.00802929	0.010639	0.0949262	0.0482835	0.0439086	0.372776	0.249868
	YMD135										0.365981	0.284234
	YMD150										0.224392	0.229552
KN99αxJF109	KN99α	0.118594	0.155544	0.0645047	0.0625683	0.0141762	0.0818356	0.139104	0.0962229	NA	0.391576	0.311232
	JF109										0.422985	0.213924
	YMD112	0.141463	0.0916337	0.0810265	0.0234702	0.02451	0.0233558	0.077704	0.0731438	0.156573	0.205409	0.223174
	YMD113										0.454147	0.23384
	YMD114										0.36066	0.18923
KN99αxB4546	KN99α	0.663519	0.158475	0.106832	0.00780409	0.0305506	0.0010092	0.121318	0.111618	NA	0.391576	0.311232
	B4546										0.221841	0.22101
	YMD29	0.0463118	0.0416	0.0333926	0.0205371	0.00680071	0.00948442	0.0112496	0.0264114	0.011039	0.398535	0.242531
	YMT33										0.394556	0.207121
KN99axJF101	KN99a	0.295654	0.0306255	0.0471485	0.037827	0.034351	0.0769125	0.150484	0.0674506	NA	0.327058	0.358497
	JF101										0.0653224	0.208328
	YMD1	0.163893	0.348198	0.0504448	0.0439134	0.0385746	0.0666955	0.0601199	0.0340549	0.0162172	0.238465	0.199759
	YMD5										0.407374	0.252409
	YMD10										0.386607	0.218697
CDC15xJF109	CDC15	0.0267527	0.0503287	0.226956	0.0042495	0.00849677	0.00858944	0.268753	0.128585	NA	0.357653	0.419346
	JF109										0.422985	0.213924
	YMA162	0.11172	0.134761	0.0553778	0.0136316	0.00858309	0.0041941	0.0589514	0.0509706	0.0365973	0.0551538	0.268095
	YMD164										0.13902	0.232942
	YMD165										0.081641	0.21408
CDC15xB4546	CDC15	0.573793	0.0533255	0.0713068	0.0661083	0.0248747	0.0722938	0.251886	0.143859	NA	0.357653	0.419346
	B4546										0.221841	0.22101
	YMD34	0.14575	0.204186	0.069702	0.0280014	0.0315649	0.0477015	0.0842516	0.0266572	0.0470121	0.202365	0.246783
	YMD83										0.123097	0.201605
	YMT98										0.288101	0.242173
JEC21xJF109	JEC21	0.0107117	0.0123457	0.104691	0.00800115	0.0130346	0.00694162	0.0527655	0.0756406	NA	0.403869	0.0707483
	JF109										0.422985	0.213924
	YMD87	NA	NA	NA	NA	NA	NA	NA	NA	NA	0.34777	0.143746
JEC21xB4546	JEC21	0.584458	0.01535	0.0713074	0.00097817	0.0111995	0.0370238	0.10523	0.0755078	NA	0.403869	0.0707483
	B4546										0.221841	0.22101
	YMD88	0.0382957	0.0841905	0.0187641	0.0807315	0.0786029	0.0494909	0.0759502	0.136088	0.0505956	0.31161	0.12651
	YMD89										0.282472	0.102932
JEC20xJF101	JEC20	0.126406	0.205602	0.197939	0.0196723	0.0252741	0.020769	0.158339	0.0548194	NA	0.38087	0.113985
	JF101										0.0653224	0.208328
	YMD16	0.0532276	0.012731	0.0356736	0.0283846	0.127236	0.0113807	0.0178984	0.137729	NA	0.180595	0.0940593
	YMD17										0.243609	0.132255
JEC20xB4544	JEC20	0.112918	0.0183468	0.567243	0.0696574	0.0143743	0.352143	0.36818	0.221507	NA	0.38087	0.113985
	B4544										0.487539	0.490647
	YMD11	0.0472236	0.202514	0.178558	0.0695841	0.0719085	0.0409787	0.0505952	0.00620146	0.0344936	0.530846	0.177326
	YMD12										0.326327	0.101303
JEC21xATCC32608	JEC21	0.0460671	0.0793356	0.0601649	0.0637405	0.0593947	0.012621	0.0933095	0.0937505	NA	0.403869	0.0707483
	ATCC32608										0.293746	0.215828
	YMD25	0.182464	0.0806947	0.0488269	0.00855193	0.0167546	0.0207869	0.140267	0.0937445	0.196718	0.378555	0.135252
	YMD26										0.487673	0.286457
	YMD27										0.362467	0.129467
NA indicates that it was not able to calculate the CV either due to one progeny in the cross or none of the samples grew at high nitrosative stress

## Sheet: Table S3
Table S3. Better parent heterosis (BPH) and transgressive segregation found under various environmental conditions.
Crosses	Sample ID	Better parent heterosis/transgressive segregation
		Growth at 30℃	Growth at 37℃	Melanin
				Non-stress	Low oxidative stress	Intermediate oxidative stress	High oxidative stress	Low nitrosative stress	Intermediate nitrosative stress	High nitrosative stress
B4546xB4544	YMA79	Y	Y	Y	Y	N	Y	N	Y	N
	YMA80	N	Y	N	Y	N	N	N	Y	N
	YMD81	Y	Y	N	N	N	N	N	N	N
JF109xB4544	YMA62	Y	Y	N	N	N	N	N	N	N
	YMA63	Y	Y	N	N	N	N	N	N	N
	YMA64	Y	Y	Y	N	N	N	N	N	N
ATCC32608xB4544	YMA65	N	Y	Y	N	N	N	N	Y	N
	YMA66	N	Y	N	N	N	N	N	N	N
	YMA68	N	Y	N	N	N	N	N	Y	N
B4546xJF101	YMA73	Y	N	Y	Y	Y	Y	N	N	N
	YMA74	Y	N	N	Y	Y	Y	N	N	N
	YMA138	Y	N	N	N	Y	N	N	N	N
JF109xJF101	YMA102	Y	Y	Y	Y	N	Y	Y	Y	N
	YMA125	Y	Y	Y	Y	N	Y	Y	Y	N
	YMA136	N	N	N	N	N	N	N	N	N
ATCC32608xJF101	YMA77	Y	N	Y	N	N	N	N	N	N
	YMA105	N	N	Y	N	N	N	N	N	N
B4495xB4544	YMD53	N	N	N	Y	N	Y	N	N	N
	YMD90	N	N	N	Y	N	N	N	N	N
	YMD96	N	N	N	N	N	N	N	N	N
B4495xJF101	YMD69	N	N	N	Y	N	Y	N	N	N
	YMD72	N	N	Y	N	N	N	N	Y	N
B4545xJF101	YMD85	N	N	Y	Y	Y	Y	Y	N	Y
	YMD86	N	N	N	N	N	N	N	N	N
WM779xJF109	YMD36	N	Y	N	N	N	N	N	Y	Y
LA55xJF101	YMD111	N	N	N	N	N	Y	N	Y	Y
R265xB4546	YMD132	Y	Y	N	N	N	Y	N	N	Y
	YMD135	Y	Y	N	N	N	Y	N	Y	N
	YMD150	Y	Y	N	N	N	Y	N	Y	N
KN99alphaxJF109	YMD112	N	N	N	N	N	N	N	N	N
	YMD114	N	N	N	N	N	N	N	N	N
KN99alphaxB4546	YMD29	N	N	N	N	N	N	N	N	N
	YMT33	N	N	N	Y	N	N	N	N	N
KN99axJF101	YMD1	N	N	N	Y	Y	Y	N	Y	N
	YMD5	N	N	N	Y	N	Y	Y	Y	N
	YMD10	N	N	N	N	N	N	N	Y	N
CDC15xJF109	YMA162	N	Y	N	Y	N	N	N	N	Y
	YMD164	N	Y	N	Y	N	N	N	N	Y
	YMD165	N	Y	N	Y	N	N	N	N	N
CDC15xB4546	YMD34	N	N	N	N	N	N	N	Y	N
	YMD83	N	N	N	N	N	N	N	N	N
	YMT98	N	Y	N	Y	N	Y	N	N	N
JEC21xJF109	YMD87	N	Y	N	N	N	N	N	N	N
JEC21xB4546	YMD88	N	N	N	Y	N	Y	N	N	N
JEC20xJF101	YMD16	N	Y	N	N	N	Y	N	N	N
	YMD17	N	N	N	N	N	Y	N	N	N
JEC20xB4544	YMD11	N	N	N	N	N	N	Y	N	N
JEC21xATCC32608	YMD25	N	N	N	N	N	N	N	Y	N
	YMD26	N	N	N	N	N	N	N	N	N
	YMD27	N	N	N	N	N	N	N	N	Y
%BPH (out of 55 progeny)		25.4545	38.1818	18.1818	32.7273	9.09091	32.7273	9.09091	29.0909	12.7273
Y': the progeny showed BPH; 'N': the progeny did not show BPH
The progeny showed positively transgressive phenotypes labeled in orange
The progeny displayed negatively transgressive phenotypes labeled in green

## Sheet: Table S4
Table S4. Relationships between oxidative stresses and nitrosative stresses.
Stresses	Low Oxidative stress		Intermediate Oxidative Stress		High Oxidative stress
	Parental strains	Progeny	Parental strains	Progeny	Parental strains	Progeny
Low Nitrosative stress	r=0.32, p=0.033*	r=0.66, p=4e-08*	r=0.26, p=0.089	r=0.37, p=0.0059*	r=0.55, p=1e-04*	r=0.47, p=0.00033*
Intermediate Nitrosative stress	r=0.22, p=0.16	r=0.23, p=0.084	r=0.28, p=0.065	r=0.23, p=0.097	r=0.53, p=2e-04*	r=0.34, p=0.01*
High Nitrosative stress	r=-0.021, p=0.95	r=0.14, p=0.42	r=-0.52, p=0.071	r=0.16, p=0.37	r=-0.17, p=0.57	r=-0.016, p=0.93
* indicates that p value is less than 0.05.
